# Supplementary material for: Stepwise−Process−Controlled Ligand Management Strategy for Efficient and Stable Perovskite Quantum Dot Solar Cells
Source: Nanomaterials (Basel). 2023 Nov 27;13(23):3032. doi: 10.3390/nano13233032 (PMC10708130; doi:10.3390/nano13233032)
Supplement: Supplementary file 1 [file nanomaterials-13-03032-s001.zip]

Archive with 1 entries (1 files):
- nanomaterials-2728966-supplementary.pdf
